# Supplementary material for: Effect of N Fertilization Pattern on Rice Yield, N Use Efficiency and Fertilizer–N Fate in the Yangtze River Basin, China
Source: PLoS One. 2016 Nov 18;11(11):e0166002. doi: 10.1371/journal.pone.0166002 (PMC5115675; doi:10.1371/journal.pone.0166002)
Supplement: S1 File — (XLSX) [file pone.0166002.s001.xlsx]

## Sheet: Table
Year	Site	Treatment	Yield (kg/ha)	Straw dry matter (kg/ha)	Root dry matter (kg/ha)	Productive tiller per hill	Spikelets/panicle	Filled spikelets	1000 grain weight (g)	Grain N content (g/kg)	Straw N content (g/kg)	Root N content (g/kg)	Grain N accumulation (kg/ha)	Straw N accumulation (kg/ha)	Root N accumulation (kg/ha)	Total N accumulation (kg/ha)	Atom% 0-20 cm	Atom% 20-40 cm	Atom% grain	Atom% straw	Atom% root	Ndff% 0-20	Ndff% 20-40	Ndff% grain	Ndff% straw	Ndff% root	Ndff 0-20 (kg/ha)	Ndff 20-40 (kg/ha)	Ndff grain (kg/ha)	Ndff straw (kg/ha)	Ndff root (kg/ha)	Rice uptake (kg/ha)	Residual (kg/ha)	Loss (kg/ha)	Rice uptake %	Residual %	Loss %	NUE	NUE
																																						difference method	NUE labeled method
2014	Jiangyan	CK	5962.64	4628.18	1520.62	6.91667	148.542	147.25	28.162	8.29781	4.3065	7.05489	49.4822	19.9253	10.7239	80.1315
		FFP	11619.7	10235.7	1892.72	12.9167	192.75	151.25	25.4545	10.0806	6.88174	8.25804	117.093	70.4392	15.6412	203.173	0.44025	0.383	2.4775	2.475	1.925	0.758892	0.173753	21.5812	21.5556	15.9342	37.8959	3.17684	25.2714	15.2022	2.50231	42.9759	41.0727	140.951	19.1004	18.2545	62.6451	54.6852	19.1004
		RZF	12584.6	10313.6	1813.3	14.875	175.833	137.75	28.5667	10.9062	7.32195	9.13538	137.006	75.5919	16.4585	229.057	0.51225	0.39225	4.86	4.7725	3.3975	1.49479	0.268295	45.9321	45.0378	30.9843	74.6434	3.90253	62.7216	33.93	5.10536	101.757	78.5459	43.6942	45.2253	35.355	19.4197	66.189	45.2253
	Guangde	CK	5624.69	3651.83	1197.39	7.375	106.107	104.75	28.5255	8.38803	4.94382	6.42196	47.1131	18.0453	7.6618	72.8202
		FFP	9832.77	7271.68	1752.76	13.5833	172.071	132	27.533	10.3479	6.58652	9.07369	101.73	47.9418	15.882	165.553	0.47425	0.3785	2.22025	2.212	1.949	1.1064	0.12776	18.9519	18.8675	16.1795	47.0801	1.65967	19.2387	9.06616	2.57142	30.8763	48.7398	145.384	13.7228	21.6621	64.6151	41.2147	13.7228
		RZF	10256.4	7267.63	1924.93	17.7917	187.643	135	24.4745	12.208	9.12284	14.0863	125.148	66.2769	27.1051	218.53	0.5645	0.4055	5.26	5.14	4.785	2.02882	0.40372	50.0204	48.7939	45.1656	86.3316	5.24456	62.6315	32.209	12.2837	107.124	91.5762	26.2997	47.6107	40.7005	11.6887	64.7601	47.6107
2015	Jiangyan	CK	5902.18	6070.5	1733.93	5.5	101.5	99.725	28.0075	7.87093	3.16197	6.73843	46.5069	19.192	11.6918	77.3907
		FFP	8451.75	8527.18	2305.86	10.25	153.75	146.737	26.25	7.31285	3.48868	8.66587	61.8062	29.7353	19.9693	111.511	0.4665	0.384	2.6875	2.72	1.94925	1.02719	0.183974	23.7275	24.0597	16.182	45.9694	3.43857	14.6709	7.15479	3.23714	25.0628	49.4079	150.529	11.139	21.9591	66.9019	15.1645	11.139
		RZF	12246	12390.2	2782.18	16.5	121	111.233	25.78	9.28791	7.21343	11.6109	113.836	89.3813	32.3381	235.555	0.501	0.385	4.385	4.3475	3.6225	1.3798	0.194195	41.0773	40.694	33.2839	61.7499	3.6296	46.7862	36.37	10.7457	93.9018	65.3795	65.7187	41.7341	29.0575	29.2083	70.2952	41.7341
	Guangde	CK	5077.71	4925.6	1455	8.5	135	126.5	21.8725	7.67299	4.45256	7.05536	38.9929	21.9268	10.2659	71.1856
		FFP	7888.31	8137.27	2246.25	11.375	150.45	125.5	24.5375	9.59153	5.6395	9.44374	75.7024	45.7602	21.2248	142.687	0.4315	0.38575	2.4125	2.82	1.99875	0.66946	0.20186	20.9168	25.0818	16.688	29.7824	2.49882	15.8369	11.475	3.55182	30.8637	32.2812	161.855	13.7172	14.3472	71.9356	31.7796	13.7172
		RZF	8596.1	8984.91	2107.5	14.75	182.333	153.667	16.015	11.4478	9.54636	12.6109	98.3595	85.7678	26.5923	210.72	0.5195	0.4325	4.85	4.4825	3.68475	1.56889	0.679681	45.8299	42.0738	33.9202	69.7953	8.41376	45.114	36.0844	9.01605	90.2144	78.2091	56.5765	40.0953	34.7596	25.1451	62.0162	40.0953

## Sheet: Fig 1
Fig 2a	2014
	Rainfall (mm)		Temperature (℃）
	JY	GD	JY	GD
May	36.7	240.2	22.0806	22.2613
Jun.	101.6	97.1	23.7167	24.5967
Jul.	198.1	132.5	26.7968	26.8419
Aug.	231.6	80.4	25.3742	24.5613
Sept.	78	77	22.9533	22.0933
Oct.	8	25	18.6581	17.5097
Nov.	58	135.1	12.8233	10.49
Fig 2b	2015
	Rainfall (mm)		Temperature (℃）
	JY	GD	JY	GD
May	58.9	175.6	23.4	22.6
Jun.	163.5	156.8	24.5	25.8
Jul.	223.5	165.4	25.6	27.7
Aug.	108.3	172.2	26.8	25.8
Sept.	97.8	85.2	25.5	26.7
Oct.	185.2	210.4	20.3	22.3
Nov.	100.6	148.3	13.5	15

## Sheet: Fig 3
	Fig 3a	Yield (g/hill)
	N rate	Basal Fertilizer	Jointing Fertilizer	Panicle Fertilizer	FFP
MEAN	0	54.7433	54.7433	54.7433	79.9475
	30	66.8296	68.7183	61.7225
	60	69.5431	67.36	66.001
	90	71.5654	73.5942	66.3992
	120	75.9029	72.7179	70.9198
	150	79.6112	68.8117	73.23
	180	81.7125	70.4387	71.7275
	210	91.5958	77.8971	69.6567
STDEV	0	3.52817	3.52817	3.52817
	30	5.33499	4.46108	4.85216
	60	2.54683	4.85651	4.2606
	90	6.65738	2.86249	8.00515
	120	2.52924	8.11537	2.43529
	150	3.83514	3.54486	7.82688
	180	1.61145	2.28864	3.97224
	210	5.55331	2.19599	7.40552
	Fig 3b	Straw N content (g/kg)
	N rate	Basal Fertilizer	Jointing Fertilizer	Panicle Fertilizer	FFP
MEAN	0	4.06911	4.06911	4.06911	6.85
	30	4.61141	4.04531	5.12405
	60	4.82831	4.32087	6.22822
	90	5.8246	4.8475	6.94618
	120	5.9075	5.44999	7.56482
	150	7.02382	6.85898	9.90575
	180	8.34275	7.20683	10.6277
	210	7.78893	7.11064	11.2527
STDEV	0	0.0964959	0.0964959	0.0964959
	30	0.375194	0.337316	0.344612
	60	0.245697	0.412691	0.543416
	90	0.657439	0.500482	0.73146
	120	0.678319	0.495925	0.439308
	150	0.460637	0.527513	0.416524
	180	0.848913	0.553426	1.17784
	210	0.578405	0.581832	0.897788
	Fig 3c	Grain N content (g/kg)
	N rate	Basal Fertilizer	Jointing Fertilizer	Panicle Fertilizer	FFP
MEAN	0	8.3298	8.3298	8.3298	10.425
	30	8.47294	9.06831	11.9526
	60	9.26078	9.96499	12.5342
	90	11.0784	11.2581	15.0388
	120	11.4579	11.4739	15.1119
	150	13.2886	12.3775	16.8785
	180	12.7239	11.8885	16.4147
	210	12.8982	12.5723	17.1796
STDEV	0	0.115921	0.115921	0.115921
	30	0.399127	0.243913	0.83016
	60	0.779511	0.231367	1.05689
	90	1.75593	0.984392	0.871488
	120	0.68531	0.815524	0.936414
	150	1.53212	0.546379	0.977681
	180	1.46267	1.22713	1.80981
	210	0.714441	1.56622	1.81922
	Fig 3d	Total N accumulation (mg/hill)
	N rate	Basal Fertilizer	Jointing Fertilizer	Panicle Fertilizer	FFP
MEAN	0	722.724	722.724	722.724	1403.77
	30	850.947	932.642	1066
	60	966.756	1016.6	1223.21
	90	1253.31	1215.94	1464.78
	120	1409.86	1309.31	1575.58
	150	1733.86	1482.36	1922.11
	180	1911.67	1523.22	1958.65
	210	2060.19	1693.32	2085.69
STDEV	0	40.8329	40.8329	40.8329
	30	42.4369	23.9014	105.311
	60	41.1536	38.1908	26.1696
	90	120.27	130.74	144.137
	120	99.903	188.504	117.632
	150	104.295	88.7013	140.066
	180	127.376	142.906	146.859
	210	97.0024	78.5587	114.609

## Sheet: Fig 4
Fig 4a	JY-FFP-30d				Fig 4e	JY-FFP-60d				Fig 4i	JY-FFP-90d
Horizon (cm)	Depth (cm)	NH4+ content (mg/kg dry soil)			Horizon (cm)	Depth (cm)	NH4+ content (mg/kg dry soil)			Horizon (cm)	Depth (cm)	NH4+ content (mg/kg dry soil)
0	2	193.929			0	2	100.073			0	2	25.2793
0	4	192.991			0	4	117.242			0	4	35.0396
0	6	153.952			0	6	124.271			0	6	42.039
0	8	125.914			0	8	109.286			0	8	11.0424
0	10	108.256			0	10	102.235			0	10	23.8781
0	12	109.015			0	12	45.6511			0	12	29.0984
0	14	89.9824			0	14	32.6153			0	14	23.8754
0	16	81.5454			0	16	34.374			0	16	22.0108
0	18	84.0186			0	18	27.5737			0	18	20.0012
0	20	65.4039			0	20	24.0624			0	20	23.5506
-2	2	205.062			-2	2	124.062			-2	2	25.2793
-2	4	184.976			-2	4	100.976			-2	4	23.3689
-2	6	166.941			-2	6	131.941			-2	6	24.1122
-2	8	134.097			-2	8	96.0972			-2	8	35.0972
-2	10	97.9473			-2	10	102.235			-2	10	23.8781
-2	12	95.0396			-2	12	47.0396			-2	12	39.0396
-2	14	83.961			-2	14	49.961			-2	14	23.8754
-2	16	73.9576			-2	16	24.9576			-2	16	31.9576
-2	18	62.0368			-2	18	27.5737			-2	18	24.832
-2	20	50.9016			-2	20	32.9016			-2	20	23.5506
-10	2	214.057			-10	2	111.057			-10	2	22.0575
-10	4	215.989			-10	4	117.242			-10	4	19.9892
-10	6	182.001			-10	6	105.001			-10	6	18.0012
-10	8	159.963			-10	8	97.9632			-10	8	20.9632
-10	10	92.0892			-10	10	102.235			-10	10	26.0892
-10	12	80.935			-10	12	66.935			-10	12	23.3033
-10	14	65.0225			-10	14	59.0225			-10	14	28.0225
-10	16	44.9478			-10	16	40.9478			-10	16	28.136
-10	18	28.0697			-10	18	27.5737			-10	18	24.832
-10	20	40.9802			-10	20	37.9802			-10	20	16.9802
2	2	187.932			2	2	141.932			2	2	16.9315
2	4	174.093			2	4	135.093			2	4	23.3689
2	6	154.968			2	6	124.271			2	6	24.1122
2	8	113.081			2	8	111.081			2	8	29.0813
2	10	94.9127			2	10	102.235			2	10	30.9127
2	12	109.015			2	12	108.041			2	12	32.0407
2	14	89.9824			2	14	87.933			2	14	23.8754
2	16	66.9643			2	16	60.9643			2	16	28.136
2	18	84.0186			2	18	27.5737			2	18	30.0588
2	20	65.4039			2	20	51.9553			2	20	23.5506
10	2	220.059			10	2	121.059			10	2	31.0592
10	4	194.945			10	4	121.945			10	4	32.9452
10	6	173.038			10	6	124.271			10	6	24.1122
10	8	144.976			10	8	151.976			10	8	34.9758
10	10	108.256			10	10	102.235			10	10	23.8781
10	12	113.934			10	12	89.9337			10	12	35.9337
10	14	89.9824			10	14	32.6153			10	14	23.8754
10	16	94.9961			10	16	69.9961			10	16	17.9961
10	18	84.0186			10	18	27.5737			10	18	24.832
10	20	43.9441			10	20	24.0624			10	20	13.9441
Fig 4b	JY-RZF-30d				Fig 4f	JY-RZF-60d				Fig 4j	JY-RZF-90d
Horizon (cm)	Depth (cm)	NH4+ content (mg/kg dry soil)			Horizon (cm)	Depth (cm)	NH4+ content (mg/kg dry soil)			Horizon (cm)	Depth (cm)	NH4+ content (mg/kg dry soil)
0	2	130.181			0	2	114.089			0	2	24.0225
0	4	171.324			0	4	159.68			0	4	26.0079
0	6	273.431			0	6	186.846			0	6	39.6399
0	8	346.22			0	8	256.994			0	8	34.9449
0	10	474.257			0	10	301.96			0	10	41.7347
0	12	604.369			0	12	320.505			0	12	37.485
0	14	625.68			0	14	300.427			0	14	43.9404
0	16	646.109			0	16	272.234			0	16	30.8466
0	18	451.019			0	18	229.154			0	18	29.4664
0	20	384.307			0	20	189.237			0	20	22.4795
-10	12	164.597			-10	12	85.6456			-10	12	26.9501
-8	12	225.368			-8	12	113.65			-8	12	22.3017
-6	12	372.417			-6	12	160.059			-6	12	37.4059
-4	12	429.159			-4	12	229.06			-4	12	36.8213
-2	12	541.239			-2	12	252.826			-2	12	41.1754
10	12	187.955			10	12	102.955			10	12	34.9553
8	12	257.059			8	12	125.059			8	12	36.0592
6	12	403.945			6	12	200.945			6	12	43.9452
4	12	501.038			4	12	250.038			4	12	50.0381
2	12	521.976			2	12	276.976			2	12	23.9758
Fig 4c	GD-FFP-30d				Fig 4g	GD-FFP-60d				Fig 4k	GD-FFP-90d
Horizon (cm)	Depth (cm)	NH4+ content (mg/kg dry soil)			Horizon (cm)	Depth (cm)	NH4+ content (mg/kg dry soil)			Horizon (cm)	Depth (cm)	NH4+ content (mg/kg dry soil)
0	2	245.768			0	2	128.117			0	2	25.2793
0	4	243.102			0	4	121.04			0	4	23.3689
0	6	248.336			0	6	100.039			0	6	24.1122
0	8	203.93			0	8	103.042			0	8	23.804
0	10	175.972			0	10	70.0728			0	10	23.8781
0	12	152.025			0	12	84.9267			0	12	23.3033
0	14	135.037			0	14	77.9098			0	14	23.8754
0	16	115.148			0	16	86.565			0	16	28.136
0	18	87.2994			0	18	76.6486			0	18	24.832
0	20	83.2654			0	20	65.5602			0	20	23.5506
-2	2	252.062			-2	2	135.062			-2	2	26.0621
-2	4	239.976			-2	4	132.976			-2	4	23.9759
-2	6	255.941			-2	6	114.941			-2	6	24.9412
-2	8	210.097			-2	8	98.0972			-2	8	23.0972
-2	10	175.972			-2	10	81.9473			-2	10	24.9473
-2	12	156.04			-2	12	74.0396			-2	12	24.0396
-2	14	141.961			-2	14	64.961			-2	14	23.961
-2	16	123.958			-2	16	65.9576			-2	16	21.9576
-2	18	102.037			-2	18	50.0368			-2	18	20.0368
-2	20	83.2654			-2	20	44.9016			-2	20	20.9016
-10	2	258.057			-10	2	128.117			-10	2	26.0575
-10	4	246.989			-10	4	134.073			-10	4	26.9892
-10	6	250.001			-10	6	109.699			-10	6	24.0012
-10	8	197.963			-10	8	113.963			-10	8	24.9632
-10	10	188.089			-10	10	70.0728			-10	10	21.0892
-10	12	164.935			-10	12	63.935			-10	12	22.935
-10	14	143.022			-10	14	66.0225			-10	14	25.0225
-10	16	115.148			-10	16	56.9478			-10	16	20.9478
-10	18	90.0697			-10	18	76.6486			-10	18	20.0697
-10	20	91.9802			-10	20	65.5602			-10	20	17.9802
2	2	246.932			2	2	128.117			2	2	25.2793
2	4	231.093			2	4	134.073			2	4	23.3689
2	6	204.968			2	6	97.9679			2	6	26.9679
2	8	221.081			2	8	78.0813			2	8	21.0813
2	10	187.913			2	10	70.0728			2	10	19.9127
2	12	173.041			2	12	46.0407			2	12	23.0407
2	14	143.933			2	14	50.933			2	14	19.933
2	16	101.964			2	16	86.565			2	16	17.9643
2	18	98.0588			2	18	76.6486			2	18	19.0588
2	20	49.9553			2	20	65.5602			2	20	19.9553
10	2	245.768			10	2	148.059			10	2	25.2793
10	4	235.945			10	4	124.945			10	4	23.9452
10	6	225.038			10	6	164.038			10	6	22.0381
10	8	203.93			10	8	113.976			10	8	20.9758
10	10	198.024			10	10	97.0242			10	10	23.0242
10	12	164.934			10	12	84.9267			10	12	25.9337
10	14	142.059			10	14	77.9098			10	14	25.0589
10	16	115.148			10	16	66.9961			10	16	21.9961
10	18	99.0111			10	18	76.6486			10	18	21.0111
10	20	100.944			10	20	65.5602			10	20	18.9441
Fig 4d	GD-RZF-30d				Fig 4h	GD-RZF-60d				Fig 4l	GD-RZF-90d
Horizon (cm)	Depth (cm)	NH4+ content (mg/kg dry soil)			Horizon (cm)	Depth (cm)	NH4+ content (mg/kg dry soil)			Horizon (cm)	Depth (cm)	NH4+ content (mg/kg dry soil)
0	2	78.7992			0	2	166.859			0	2	24.0225
0	4	216.253			0	4	233.538			0	4	26.0079
0	6	416.424			0	6	273.268			0	6	39.6399
0	8	581.273			0	8	254.534			0	8	43.1557
0	10	703.612			0	10	379.018			0	10	53.9896
0	12	935.587			0	12	407.606			0	12	57.7115
0	14	1097.89			0	14	439.384			0	14	56.3989
0	16	998.2			0	16	410.338			0	16	34.9857
0	18	811.27			0	18	335.146			0	18	29.4664
0	20	578.743			0	20	276.765			0	20	22.4795
-2	12	827.894			-2	12	369.766			-2	12	53.2343
-4	12	667.598			-4	12	335.008			-4	12	44.9646
-6	12	563.999			-6	12	234.091			-6	12	37.4059
-8	12	338.29			-8	12	166.217			-8	12	22.3017
-10	12	180.126			-10	12	125.259			-10	12	22.8917
2	12	805.04			2	12	355.04			2	12	59.0396
4	12	703.961			4	12	309.961			4	12	44.961
6	12	591.958			6	12	253.958			6	12	46.9576
8	12	334.037			8	12	178.037			8	12	30.0368
10	12	174.902			10	12	141.902			10	12	24.9016

## Sheet: Fig 5
Fig 5a	Dry weight (t/ha)	2014-JY
	MEAN				STDEV
	CK	FFP	RZF		CK	FFP	RZF
Tillering	0.5526	1.5321	2.8085		0.0332	0.1905	0.0615
Jointing	2.8685	10.6785	12.3849		0.1435	0.5657	0.2776
Booting	7.062	18.6619	22.4189		0.2603	1.5652	0.6855
Harvesting	10.5908	21.8555	22.8983		0.3404	0.6985	1.4005
Fig 5b	Dry weight (t/ha)	2014-GD
	MEAN				STDEV
	CK	FFP	RZF		CK	FFP	RZF
Tillering	1.0969	3.6189	5.8387		0.0332	0.1381	0.1727
Jointing	4.1145	8.9717	12.283		0.2039	0.4087	0.6286
Booting	6.9745	16.1121	19.7955		0.1413	0.3988	0.632
Harvesting	9.2765	17.1045	17.8241		0.7086	1.2215	1.4985
Fig 5c	Dry weight (t/ha)	2015-JY
	MEAN				STDEV
	CK	FFP	RZF		CK	FFP	RZF
Tillering	0.6605	1.7907	3.1322		0.0252	0.1779	0.1898
Jointing	4.3618	7.9947	11.3186		0.2732	0.9665	1.0446
Booting	7.5381	14.9969	21.1539		0.1662	0.9742	1.6553
Harvesting	11.9727	16.9789	24.6362		0.4392	0.6734	0.6316
Fig 5d	Dry weight (t/ha)	2015-GD
	MEAN				STDEV
	CK	FFP	RZF		CK	FFP	RZF
Tillering	1.697	3.911	5.1855		0.0229	0.2988	0.345
Jointing	4.4878	8.3844	11.1087		0.0327	0.6858	0.3335
Booting	7.2389	13.2737	17.61		0.0725	0.8709	0.7303
Harvesting	10.0033	16.0256	17.581		0.56	0.8223	0.9989
Fig 5e	N content (g/kg)	2014-JY
	MEAN				STDEV
	CK	FFP	RZF		CK	FFP	RZF
Tillering	8.866	16.6866	25.2573		0.2234	0.7028	1.2354
Jointing	6.1675	11.5455	15.5372		0.1106	1.1499	0.2807
Booting	5.3016	8.0803	9.5021		0.0713	0.0542	0.1147
Harvesting	6.5545	8.5789	9.2893		0.2078	0.2042	0.3076
Fig 5f	N content (g/kg)	2014-GD
	MEAN				STDEV
	CK	FFP	RZF		CK	FFP	RZF
Tillering	16	20.5184	22.447		0.8165	1.0385	0.6498
Jointing	9.9238	12.2376	14.722		0.1193	0.6267	0.3579
Booting	5.3878	7.9511	9.7722		0.1106	0.0737	0.1346
Harvesting	8.388	10.3479	12.208		0.2329	0.2681	0.2353
Fig 5g	N content (g/kg)	2015-JY
	MEAN				STDEV
	CK	FFP	RZF		CK	FFP	RZF
Tillering	10.2531	12.4752	26.9615		0.1254	0.3282	0.5219
Jointing	6.581	9.0623	15.2872		0.1112	0.273	0.3013
Booting	5.1766	6.1616	9.2965		0.1927	0.0737	0.1342
Harvesting	5.1509	5.3909	8.2462		0.084	0.123	0.213
Fig 5h	N content (g/kg)	2015-GD
	MEAN				STDEV
	CK	FFP	RZF		CK	FFP	RZF
Tillering	12.4851	16.8132	26.4995		0.6812	1.3481	0.5947
Jointing	8.5541	10.7376	16.184		1.1517	0.7243	0.5015
Booting	6.2385	8.1425	10.53		0.1105	0.468	0.5003
Harvesting	7.673	9.5915	11.4478		0.3221	0.1934	0.3292
Fig 5i	N accumulation (kg/ha)	2014-JY
	MEAN				STDEV
	CK	FFP	RZF		CK	FFP	RZF
Tillering	4.8988	25.5837	70.9723		0.3156	3.4964	4.5764
Jointing	17.6899	123.734	192.462		0.8956	18.5379	6.9578
Booting	37.4464	150.751	213.057		1.6947	11.9992	8.0658
Harvesting	69.4076	187.532	212.598		2.8466	8.6683	14.1738
Fig 5j	N accumulation (kg/ha)	2014-GD
	MEAN				STDEV
	CK	FFP	RZF		CK	FFP	RZF
Tillering	17.5358	74.1779	131.054		0.6633	2.5843	5.1497
Jointing	40.8409	109.817	180.94		2.3156	7.8103	12.4299
Booting	37.5665	128.106	193.456		0.2806	3.1826	7.1129
Harvesting	65.1584	149.671	194.024		3.8244	13.2902	13.4459
Fig 5k	N accumulation (kg/ha)	2015-JY
	MEAN				STDEV
	CK	FFP	RZF		CK	FFP	RZF
Tillering	6.7719	22.3812	84.4324		0.2776	2.782	5.0497
Jointing	28.7189	72.4554	173.098		2.109	9.0125	17.2891
Booting	39.0067	92.4304	196.814		1.1337	6.6429	17.9168
Harvesting	61.663	91.5415	203.217		1.8107	4.0533	10.0609
Fig 5l	N accumulation (kg/ha)	2015-GD
	MEAN				STDEV
	CK	FFP	RZF		CK	FFP	RZF
Tillering	21.1826	65.738	137.44		1.0962	7.0149	10.0672
Jointing	38.415	90.3135	179.745		5.441	12.5211	6.4941
Booting	45.1651	108.26	185.426		1.2086	11.925	11.4271
Harvesting	60.9197	121.463	184.127		4.6895	5.395	10.4647
